# Supplementary material for: p53 destabilizing protein skews asymmetric division and enhances NOTCH activation to direct self-renewal of TICs
Source: Nat Commun. 2020 Jun 17;11:3084. doi: 10.1038/s41467-020-16616-8 (PMC7299990; doi:10.1038/s41467-020-16616-8)
Supplement: Supplementary file 3 — Source Data [file 41467_2020_16616_MOESM3_ESM.xlsx]

## Sheet: Figure 1d
Genotype and feeding condition	Tumor-bearing mice	Total number of mice	Percent ntumor incidence (%)
Control diet-fed Tbc1d15Flox/Flox;Non-Tg	0	21	0
Control diet-fed Alb::CreERT2;Tbc1d15Flox/Flox;Non-Tg	0	22	0
Alchol WD-fed Tbc1d15Flox/Flox;Non-Tg	0	23	0
Alchol WD-fed Alb::CreERT2;Tbc1d15Flox/Flox;Non-Tg	0	19	0
Control diet-fed Tbc1d15Flox/Flox;Ns5a mice	2	18	11.1111
Control diet-fed Alb::CreERT2;Tbc1d15Flox/Flox;Ns5a	2	20	10
Alchol WD-fed Tbc1d15Flox/Flox;Ns5a mice	11	21	52.381
Alchol WD-fed Alb::CreERT2;Tbc1d15Flox/Flox;Ns5a	4	21	19.0476	P value	0.000465258

## Sheet: Figure 1e
	Tbc1d15 WT					Tbc1d15 KO
NS5A (-)	8.3	8.2	7.1	6.9	9.1						3.4	3	2
NS5A (+)	23.3	20.1	25.3	22.4	18.4	21.9	27.2	18.5	19.4	20.3	7.3	6.4	9.3	5.4	p value
								t-test	0.000228622						5.32366e-13

## Sheet: Figure 1g
	area	mean		area	mean		area	mean		average		Ratio
Actin	893	118.492		803	124.638		918	112.741		118.624		1	tbc1d15
	893	117.933		803	121.342		918	112.99		117.422		1	tbc1d15
	893	120.015		803	139.15		918	118.18		125.782		1	tbc1d15+Alb CreERT2
	893	118.482		803	120.538		918	113.955		117.658		1	tbc1d15+Alb CreERT2
NANOG	893	136.29		803	141.582		918	129.035		135.636		1.14341	tbc1d15
	893	138.821		803	141.725		918	130.503		137.016		1.16687	tbc1d15
	893	56.02		803	57.016		918	55.618		56.218		0.446949	tbc1d15+Alb CreERT2
	893	55.92		803	55.923		918	56.931		56.258		0.478147	tbc1d15+Alb CreERT2
TBC1D15	893	134.239		803	137.837		918	129.663		133.913		1.12889	tbc1d15
	893	130.995		803	132.692		918	124.841		129.509		1.10294	tbc1d15
	893	98.452		803	100.027		918	88.537		95.672		0.76062	tbc1d15+Alb CreERT2
	893	88.923		803	94.478		918	80.022		87.8077		0.746294	tbc1d15+Alb CreERT2
P53	893	58.629		803	57.928		918	57.68		58.079		0.489607	tbc1d15
	893	57.185		803	59.025		918	57.038		57.7493		0.491812	tbc1d15
	893	101.43		803	118.275		918	96.186		105.297		0.837141	tbc1d15+Alb CreERT2
	893	98.923		803	108.023		918	82.551		96.499		0.820163	tbc1d15+Alb CreERT2
P-NUMB	893	115.924		803	120.052		918	108.556		114.844		0.968137	tbc1d15
	893	89.494		803	95.261		918	81.69		88.815		0.756377	tbc1d15
	893	66.391		803	65.835		918	61.99		64.7387		0.514691	tbc1d15+Alb CreERT2
	893	54.833		803	55.592		918	55.715		55.38		0.470685	tbc1d15+Alb CreERT2
NUMB	893	148.177		803	154.492		918	145.115		149.261		1.25828	tbc1d15
	893	140.392		803	147.77		918	141.523		143.228		1.21978	tbc1d15
	893	142.937		803	149.059		918	139.994		143.997		1.14481	tbc1d15+Alb CreERT2
	893	138.728		803	141.18		918	135.92		138.609		1.17807	tbc1d15+Alb CreERT2

## Sheet: Figure 1h Upper Panel
	Tbc1d15 WT										Tbc1d15 KO
NS5A (-)	2	2.2	2.5								0.3	0.1	0.4
NS5A (+)	6.2	6.5	7.5	5.4	4.9	8.2	10.5	11.8	7.5		2.3	1.7	2.9	1.6		t-test	0.000473219

## Sheet: Figure 1h Lower panel
	Tbc1d15 WT										Tbc1d15 KO
NS5A (-)	29	32	26								3	4.5	2.3		t-test	0.000896363
NS5A (+)	47	42	52	44	51	59	41	38	59		14	17	12	15	t test	0.0189118
			t test

## Sheet: Figure 1k
	Ad-LacZ					Ad-Cre				t test
Albumin	39.2	42.5	37.2	45.2		7.2	9.2	6.1	8.2	0.00012924
Hnf4a	68.2	71.5	58.2	62.5		6.1	8.5	5.9	8.2	0.000165249

## Sheet: Figure 1l
	Mouse number	Numbers of mice bearing tumors	Tumor incidence (%)
Ad-LacZ	8	8	100
Ad-Cre	7	7	100
Ad-LacZ	1	13	7.69231
Ad-Cre	9	12	75	P value	0.00731296
Ad-LacZ	100
Ad-Cre	100
Ad-LacZ	7.69231
Ad-Cre	75

## Sheet: Figure 1m, 1n
	shTBC1D15	Scramabled	TBC1D15 OE			shTBC1D15	Scramabled	TBC1D15 OE			shTBC1D15	Scramabled	TBC1D15 OE
Asymmetric	23	45	71		Asymmetric	20	41	68		Asymmetric	18	41	67
Oblique	10	10	9		Oblique	9	9	7		Oblique	9	12	10
Symmetric	67	45	20		Symmetric	70	50	25		Symmetric	73	47	23

## Sheet: Figure 1o
	NS5A TICs	sh-NANOG; NS5A TICs	Hepatoblast Wild type	Hepatoblast sh-Nanog			NS5A TICs	sh-NANOG; NS5A TICs	Hepatoblast Wild type	Hepatoblast sh-Nanog			NS5A TICs	sh-NANOG; NS5A TICs	Hepatoblast Wild type	Hepatoblast sh-Nanog
Asymmetric	3	32	42	53		Asymmetric	5	35	39	50		Asymmetric	7	35	39	49
Oblique	17	23	23	17		Oblique	17	30	19	15		Oblique	17	21	19	15
Symmetric	80	45	35	30		Symmetric	78	45	42	35		Symmetric	76	44	42	36
	100	100	100	100			100	110	100	100			100	100	100	100

## Sheet: Figure 3a
Box plot statistics
	Normal	Early stage	Late Stage
Upper whisker	9.76	12.57	17.08
3rd quartile	6.73	11.27	15.34
Median	5.36	9.71	14.71
1st quartile	3.93	7.05	14.03
Lower whisker	2.95	0.98	12.83
Number of samples	62	284	102
Average expression	5.57	8.82	14.72
minimum expression	3	0.1	13
Maximum expression	10	12	18
Methodology: From public datasets (TCGA, GSE17856) of liver cancer patients showing gene expression and matched clinical data, a subset of data showing gene expression corresponding to various stages of liver cancer including metastasis was generated. The samples were divided into early stage and late metastatic stage of tumor progression to correlate the expression of Notch1 and TBC1D15 in tumor…

[truncated: 20 more sheets: Figure 3h, Left, Figure 3h, Right, Figrure 3i, Figure 3k, Figure 3l, Figure 3n, Figure 3o, Figure 3p, Figure 4f, Figure 4g, Figure 5c, Figure 5d, Figure 5g, Figure 6c, Figure 6c Right, Figure 6d Upper panel, Figure 6d Lower , Figure 6e densitometry, Figure 6f, Figure S2c]
